# Supplementary material for: YBX1-interacting small RNAs and RUNX2 can be blocked in primary bone cancer using CADD522
Source: J Bone Oncol. 2023 Mar 5;39:100474. doi: 10.1016/j.jbo.2023.100474 (PMC10015236; doi:10.1016/j.jbo.2023.100474)
Supplement: Supplementary data 3 [file mmc3.xlsx]

## Sheet: Sheet1
Sample ID	Input reads	Uniquely mapped reads	Aligned reads	Unique cDNA
YBX1_Rep1	21998867	5,880,353 (GRCh38)	11102358	5644960
YBX1_Rep2	31065344	8,634,075 (GRCh38)	15493115	12546300
YBX1_Rep3	12978393	4,008,293 (GRCh38)	7067052	4628040
