# Supplementary material for: YBX1-interacting small RNAs and RUNX2 can be blocked in primary bone cancer using CADD522
Source: J Bone Oncol. 2023 Mar 5;39:100474. doi: 10.1016/j.jbo.2023.100474 (PMC10015236; doi:10.1016/j.jbo.2023.100474)
Supplement: Supplementary data 4 [file mmc4.xlsx]

## Sheet: Sheet1
Sample ID / Patient	Sex	Age (Y)	Anatomical site	Tissue	GEO identifier	RIN	Total reads	Accepted reads	Adapter (total number of detected transcripts with reads ≥1) reads	Non-redundant (unique) reads	rRNA rate	Exon rate	Complexity	Genome (%)	miRNA (%)	tRNA (%)	Y RNA (%)
1	Male	86	Femoral head	Control, non-diseased cartilage	GSM2306217	>7	3785567	3779198	3375039	258542	7756	14219	0.0835	76	18	2	0.9
2	Female	93	Femoral head	Control, non-diseased cartilage	GSM2306218	>7	12347334	12326876	11421034	377530	11325	20764	0.0355	76	24	1	1
3	Female	58	Femoral head	Control, non-diseased cartilage	GSM2306219	>7	10425794	10408495	8935766	305788	9173	16818	0.0369	78	24	2	1
4	Female	74	Femoral head	Control, non-diseased cartilage	GSM2306220	>7	20224504	20191245	18842269	416625	12498	22914	0.0233	81	17	1	0.7
5	Male	80	Femoral head	Control, non-diseased cartilage	GSM2306221	>7	5962818	5952903	4950476	265582	7967	14607	0.0593	85	12	1	2
6	Female	75	Femoral head	Control, non-diseased cartilage	GSM2306222	>7	63855170	63748875	55776299	1212114	36363	66666	0.0226	72	25	1	3
7	Male	48	Pelvis	Low-grade chondrosarcoma	GSM2306224	>7	25724931	25707573	24030026	664401	19932	36542	0.029	82	14	3	0.9
8	Male	75	Shoulder	Low-grade chondrosarcoma	GSM2306225	>7	11861430	11839403	9949764	1037915	31137	57085	0.1116	84	6	4	2
9	Male	74	Pelvis	Low-grade chondrosarcoma	GSM2306226	>7	19826407	19788976	17672032	694731	20841	38210	0.0459	81	17	3	1
10	Male	51	Foot	Low-grade chondrosarcoma	GSM2306227	>7	22366835	22325216	20009265	937824	28134	51580	0.0501	79	37	1	3
11	Female	46	Femur	Low-grade chondrosarcoma	GSM2306228	>7	19531743	19518838	17785350	712077	21362	39164	0.0428	79	28	2	1
12	Female	27	Femur	Low-grade chondrosarcoma	GSM2306229	>7	23865417	23849246	21674240	1560294	46808	85816	0.0737	68	8	1	1
13	Male	61	Femur	Intermediate-grade chondrosarcoma	GSM2306230	>7	62857464	62812672	60849861	370414	11112	20372	0.0061	91	0.6	0.6	3
14	Male	74	Pelvis	Intermediate-grade chondrosarcoma	GSM2306231	>7	25962759	25913993	15549683	1334728	40041	73410	0.0897	87	19	2	0.07
15	Female	57	Hip	Intermediate-grade chondrosarcoma	GSM2306232	>7	19103951	19091639	16668731	881614	26448	48488	0.0588	81	18	1	4
16	Female	52	Pelvis	High-grade chondrosarcoma	GSM2306233	>7	13254609	13243240	4645679	661523	19845	36383	0.1558	73	4	1	0.08
17	Male	51	Femur	High-grade chondrosarcoma	GSM2306234	>7	11932949	11907240	11654248	192851	5785	10606	0.0166	88	74	0.1	0.9
18	Male	38	Tibia	High-grade chondrosarcoma	GSM2306235	>7	42687033	42623734	40265065	189821	5694	10440	0.0047	91	1	0.3	0.8
19	Male	62	Pelvis	High-grade chondrosarcoma	GSM2306236	>7	10984412	10974183	10159028	461952	13858	25407	0.0495	76	22	1	3
